# Supplementary material for: Advancing Cancer Therapy Predictions with Patient-Derived Organoid Models of Metastatic Breast Cancer
Source: Cancers (Basel). 2023 Jul 13;15(14):3602. doi: 10.3390/cancers15143602 (PMC10377262; doi:10.3390/cancers15143602)
Supplement: Supplementary file 1 [file cancers-15-03602-s001.zip]

Archive with 1 entries (1 files):
- cancers-2488665-supplementary.pdf
